# Supplementary material for: Downregulation of CDC25C in NPCs Disturbed Cortical Neurogenesis
Source: Int J Mol Sci. 2023 Jan 12;24(2):1505. doi: 10.3390/ijms24021505 (PMC9863197; doi:10.3390/ijms24021505)
Supplement: Supplementary file 1 [file ijms-24-01505-s001.zip]

Archive with 1 entries (1 files):
- ijms-2123059-supplementary.pdf
